# Supplementary material for: Rationally Modified SARS-CoV-2 Spike Protein Impairs ACE2 Binding While Preserving Immunogenicity in Mice
Source: Vaccines (Basel). 2026 Jun 27;14(7):568. doi: 10.3390/vaccines14070568 (PMC13418380; doi:10.3390/vaccines14070568)
Supplement: Supplementary file 1 [file vaccines-14-00568-s001.zip]

Archive with 1 entries (1 files):
- vaccines-4382534-supplementary.pdf
